# Supplementary material for: Justiciathailandica, a new species of Acanthaceae from Thailand
Source: PhytoKeys. 2019 Jun 6;124:11–22. doi: 10.3897/phytokeys.124.33745 (PMC6565644; doi:10.3897/phytokeys.124.33745)
Supplement: XML Treatment for Justicia thailandica [file phytokeys.124.33745-treatment1.xml]

<!DOCTYPE tp:taxon-treatment
  PUBLIC "-//TaxonX//DTD Taxonomic Treatment Publishing DTD v0 20100105//EN" "tax-treatment-NSO.dtd">
<tp:taxon-treatment xmlns:tp="http://www.plazi.org/taxpub"><tp:treatment-meta><kwd-group><label>Taxon classification</label><kwd><named-content xmlns:xlink="http://www.w3.org/1999/xlink" content-type="kingdom">Plantae</named-content></kwd><kwd><named-content xmlns:xlink="http://www.w3.org/1999/xlink" content-type="order">Lamiales</named-content></kwd><kwd><named-content xmlns:xlink="http://www.w3.org/1999/xlink" content-type="family">Acanthaceae</named-content></kwd></kwd-group><mixed-citation publication-type="journal"><person-group><name><surname>Tong</surname><given-names>Yi</given-names></name><name><surname>Deng</surname><given-names>Yunfei</given-names></name></person-group><article-title><italic><tp:taxon-name><tp:taxon-name-part taxon-name-part-type="genus" reg="Justicia">Justicia</tp:taxon-name-part><tp:taxon-name-part taxon-name-part-type="species" reg="thailandica">thailandica</tp:taxon-name-part></tp:taxon-name></italic>, a new species of <tp:taxon-name><tp:taxon-name-part taxon-name-part-type="family">Acanthaceae</tp:taxon-name-part></tp:taxon-name> from Thailand</article-title><source>PhytoKeys</source><day>06</day><month>6</month><year>2019</year><volume>124</volume><fpage>11</fpage><lpage>22</lpage><pub-id pub-id-type="doi">10.3897/phytokeys.124.33745</pub-id></mixed-citation></tp:treatment-meta><tp:nomenclature><tp:taxon-name>
            <tp:taxon-name-part taxon-name-part-type="genus" reg="Justicia">Justicia</tp:taxon-name-part>
            <tp:taxon-name-part taxon-name-part-type="species" reg="thailandica">thailandica</tp:taxon-name-part>
            <object-id xmlns:xlink="http://www.w3.org/1999/xlink" content-type="ipni" xlink:type="simple">urn:lsid:ipni.org:names:77197854-1</object-id>
          </tp:taxon-name><tp:taxon-authority>Y.F.Deng &amp; Y.Tong</tp:taxon-authority><tp:taxon-status xmlns:xlink="http://www.w3.org/1999/xlink" xlink:type="simple">sp. nov.</tp:taxon-status><xref ref-type="fig" rid="F1">Figures 1</xref><xref ref-type="fig" rid="F2">, 2</xref></tp:nomenclature><tp:treatment-sec sec-type="material" id="SECID0E1GAC"><title>Type.</title><p>THAILAND. Kanchanaburi Province, Kanchanaburi District, Huay Bankau, <named-content xmlns:xlink="http://www.w3.org/1999/xlink" content-type="dwc:verbatimCoordinates" xlink:type="simple"><named-content content-type="geo-json" specific-use="{&#34;type&#34;:&#34;Point&#34;,&#34;coordinates&#34;:[98.750000,14.916667]}" id="NCID0EDHAC" xlink:type="simple">14°55'00"N, 98°45'00"E</named-content></named-content>, mixed deciduous forest on limestone, 900 m alt., 13 Nov 1971, C. F. van Beusekom, C. Phengklai, R. Geesink &amp; B. Wongwan 3759 (holotype: MO2366671!; isotypes: BKF!, C!, K!, L!, P!).</p></tp:treatment-sec><tp:treatment-sec sec-type="diagnosis" id="SECID0EIHAC"><title>Diagnosis.</title><p>The new species is similar to <italic><tp:taxon-name><tp:taxon-name-part taxon-name-part-type="genus" reg="Justicia">Justicia</tp:taxon-name-part><tp:taxon-name-part taxon-name-part-type="species" reg="quadrifaria">quadrifaria</tp:taxon-name-part></tp:taxon-name></italic> (Nees) T. Anderson, but differs on account of the whole plant being white villous (not pubescent), leaf <!--PageBreak  --><!--PageBreak  -->blade ovate (not oval, oblong to rarely ovate) with margin usually entire (not slightly undulate), apex shortly caudate or acute (not acuminate), base cuneate (not decurrent), petiole 8−12 mm (not 5−7 mm) long, calyx densely white villous (not pubescent), inflorescence bracts spathulate and villous (not ovate to obovate and sparsely pubescent) and capsule longer than the calyx (not shorter than the calyx). It is also similar to <italic><tp:taxon-name><tp:taxon-name-part taxon-name-part-type="genus" reg="Justicia">J.</tp:taxon-name-part><tp:taxon-name-part taxon-name-part-type="species" reg="championii">championii</tp:taxon-name-part></tp:taxon-name></italic>, but differs by the whole plant being white villous (not pubescent), and inflorescence bracts spathulate and villous (not obovate-spatulate with apex emarginate and sparsely pubescent).</p><p>Perennial herbs, 20−35 cm tall. Stems cylindrical or sometimes quadrangular, base decumbent and usually rooting at nodes then erect, densely white villous. Leaves opposite; petiole 0.8−1.2 cm long, villous; blades ovate, oval to sometimes lanceolate, 3.5−7.5 × 1.5−4 cm, papery, apex shortly caudate or acute, margin usually entire or slightly undulate, base cuneate to shortly attenuate, both surfaces densely white villous, mid-vein and secondary veins prominent on both surfaces, secondary veins (5 <!--PageBreak  -->or) 6 on each side of mid-vein, covered with grayish white strip-like cystoliths. Spikes axillary, ca. 1 cm, usually several flowers in a cluster. Inflorescence bracts leaf-like, usually spathulate, rarely obovate, 7−8.5 × 4−5 mm, with a petiole 3−5 mm long, villous, pinnately veined with white strip-like cystoliths, apex round or sometimes obtuse, base decurrent onto petiole. Bracts and bracteoles linear, 1−1.2 mm long, white villous relatively sparsely below the middle. Calyx 7−9 mm, 5-lobed almost to base; lobes linear-lanceolate with conspicuous membranous margins, white villous, especially above the middle, apex acuminate. Corolla ca. 9 mm long, outside white villous, tube and upper lip white, lower lip white with purple spots; tube slightly longer than limb; upper lip triangular, minutely 2-lobed; lower lip 3-lobed, lobes imbricate, suborbicular. Stamens 2, attached to corolla tube, exserted; filaments ca. 2.2 cm long, basally villous; anther bithecous, thecae superposed, upper one smaller and muticous, lower one larger and with a white spur at base, anther connective pubescent. Ovary glabrous, green, fusiform with nectary flower disc bowl-shaped at base; style ca. 5 mm long, sparsely villous at base, stigma slightly 2-lobed. Capsule fusiform, 6−7 mm, glabrous, sometimes pilose at the tip. Seeds 4, compressed, ca. 1.1 × 1 mm, somewhat heart-shaped or obovate, brown or yellowish-brown, testa tuberculate.</p><fig id="F1" position="float" orientation="portrait"><label>Figure 1.</label><caption><p><italic><tp:taxon-name><tp:taxon-name-part taxon-name-part-type="genus" reg="Justicia">Justicia</tp:taxon-name-part><tp:taxon-name-part taxon-name-part-type="species" reg="thailandica">thailandica</tp:taxon-name-part></tp:taxon-name></italic><bold>A</bold> habit <bold>B</bold> magnifying the portion of leaf blades showing the tomentum <bold>C</bold> adaxil surface of inflorescence bract <bold>D</bold> abaxil surface of inflorescence bract <bold>E</bold> bract <bold>F</bold> bracteoles <bold>G</bold> calyx <bold>H</bold> corolla <bold>I</bold> dorsal view of the anther <bold>J</bold> frontal view of the anthers <bold>K</bold> pistil with nectary disc <bold>L</bold>, <bold>M</bold> opened capsule <bold>N</bold> capsule with calyx <bold>O</bold> seed. (Drawn by Cui Dinghan from the holotype van Beusekom et al. 3759).</p></caption><graphic xmlns:xlink="http://www.w3.org/1999/xlink" xlink:href="phytokeys-124-011-g001.jpg" position="float" orientation="portrait" xlink:type="simple" id="oo_307315.jpg"/></fig><fig id="F2" position="float" orientation="portrait"><label>Figure 2.</label><caption><p><italic><tp:taxon-name><tp:taxon-name-part taxon-name-part-type="genus" reg="Justicia">Justicia</tp:taxon-name-part><tp:taxon-name-part taxon-name-part-type="species" reg="thailandica">thailandica</tp:taxon-name-part></tp:taxon-name></italic><bold>A</bold> adaxial surface of inflorescence bract <bold>B</bold> abaxial surface of inflorescence bract <bold>C</bold> bract <bold>D</bold> bracteoles <bold>E</bold> stigma <bold>F</bold> pistil with nectary disc <bold>G</bold> calyx <bold>H</bold> dorsal view of anther <bold>I</bold> frontal view of anther <bold>J</bold> opened capsule <bold>K</bold> outside of capsule <bold>L</bold> inside of capsule showing retinacula <bold>M</bold> seed.</p></caption><graphic xmlns:xlink="http://www.w3.org/1999/xlink" xlink:href="phytokeys-124-011-g002.jpg" position="float" orientation="portrait" xlink:type="simple" id="oo_307316.jpg"/></fig></tp:treatment-sec><tp:treatment-sec sec-type="etymology" id="SECID0ETLAC"><title>Etymology.</title><p>The specific epithet “<italic>thailandica</italic>” is derived from Thailand, where the new species is found.</p></tp:treatment-sec><tp:treatment-sec sec-type="phenology" id="SECID0E2LAC"><title>Phenology.</title><p>The new species was recorded in flowering from August to November and fruiting from October to December.</p></tp:treatment-sec><tp:treatment-sec sec-type="distribution" id="SECID0EAMAC"><title>Distribution and habitat.</title><p><italic><tp:taxon-name><tp:taxon-name-part taxon-name-part-type="genus" reg="Justicia">Justicia</tp:taxon-name-part><tp:taxon-name-part taxon-name-part-type="species" reg="thailandica">thailandica</tp:taxon-name-part></tp:taxon-name></italic> is only known from Thailand (Fig. <xref ref-type="fig" rid="F4">4</xref>). It grows in the thickets on the limestone hills or evergreen forest at elevations of 400−900 m.</p></tp:treatment-sec><tp:treatment-sec sec-type="conservation status" id="SECID0EVMAC"><title>Conservation status.</title><p>Currently, <italic><tp:taxon-name><tp:taxon-name-part taxon-name-part-type="genus" reg="Justicia">Justicia</tp:taxon-name-part><tp:taxon-name-part taxon-name-part-type="species" reg="thailandica">thailandica</tp:taxon-name-part></tp:taxon-name></italic> is only known from seven locations of Thailand with eight collections and the estimated extent of occurrence more than 20000 km<sup>2</sup>. We speculate that it may be widespread in Thailand, but is likely to qualify for a threatened category in the near future due to its vulnerable karst habitat and human activities leading to a decline in such habitats. It is therefore assessed as “Near threatened” (NE) according to the IUCN Red List categories and criteria (<xref ref-type="bibr" rid="B11">IUCN 2017</xref>).</p></tp:treatment-sec><tp:treatment-sec sec-type="material" id="SECID0EMNAC"><title>Additional specimens examined.</title><p><bold>THAILAND</bold>. <bold>Chiang Mai</bold>: Chiang Dao District, Doi Chiang Dao, SE foothills near Ban Yang Pong Luang, 575 m alt., 30 Sep 1989, J. F. Maxwell 89-1169 (A, CAS, L). <bold>Kanchanaburi</bold>: Thong Pha Phum District, Krieng Kwia, 420 m alt., 27 Nov 1982, H. Koyama, H. Terao &amp; T. Wongprasert 30402 (BKF, C, K). <bold>Khon Kaen</bold>: Phu Khieo Game Reserve, ca. 80 km east of Phetchabun, <named-content xmlns:xlink="http://www.w3.org/1999/xlink" content-type="dwc:verbatimCoordinates" xlink:type="simple"><named-content content-type="geo-json" specific-use="{&#34;type&#34;:&#34;Point&#34;,&#34;coordinates&#34;:[101.966667,16.833333]}" id="NCID0E4NAC" xlink:type="simple">16°50'00"N, 101°58'00"E</named-content></named-content>, 850 m alt., 8 Nov 1984, G. Murata, C. Phengklai, S. Mitsuta, T. Yahara, H. Nagumasu &amp; N. Nantasan T-41809 (A, BKF, TI). <bold>Loei</bold>: Nam Nao National Park, 101°23'00"−28'00"N, 16°48'00"−49'00"E, near check point of road to National Park, 280−350 m alt., 28 Oct 1984, Gen Murata, C. Phengklai, S. Mitsuta, T. Yaahara, G. Nagamasu &amp; N. Nantasan T-51534 (TI); Pha Som Dej-Phataalern, Phu Luang NP., 1000 m alt., 14 Oct 2000, M. Norsaengsri 1075 (QBG). <bold>Nakhon Ratchasima</bold>: Pak Thong Chai District, Salika Forest, 40 km SE from Pak Thong Chai, <named-content xmlns:xlink="http://www.w3.org/1999/xlink" content-type="dwc:verbatimCoordinates" xlink:type="simple"><named-content content-type="geo-json" specific-use="{&#34;type&#34;:&#34;Point&#34;,&#34;coordinates&#34;:[102.033333,14.666667]}" id="NCID0EJOAC" xlink:type="simple">14°40'00"N, 102°2'00"E</named-content></named-content>, 400 m alt., 25 Oct 1971, C. F. van Beusekom, Chan Wid <!--PageBreak  -->&amp; R. Geesink 3362 (BKF, C, K, L, MO, P). <bold>Phetchabun</bold>: Nam Nao District, Nam Nao National Park, 25 Dec 1982, H. Koyama, H. Terao &amp; T. Wongprasert T-31662 (BKF); Nam Nao, 24 Aug 2006, P. Chantaranothai et al. s.n. (BKF, QBG); Loam Gow District, Nahaw Now, 900 m alt., 17 Nov 1973, J. F. Maxwell 73-614 (AAU).</p><sec sec-type="Pollen and seed morphology" id="SECID0ESOAC"><title>Pollen and seed morphology</title><p>Pollen grains of <italic><tp:taxon-name><tp:taxon-name-part taxon-name-part-type="genus" reg="Justicia">Justicia</tp:taxon-name-part><tp:taxon-name-part taxon-name-part-type="species" reg="thailandica">thailandica</tp:taxon-name-part></tp:taxon-name></italic> are 2-colporate, bilaterally symmetrical, elliptic in both polar and equatorial view, polar axis [P]=33.0±1.55 μm, equatorial diameter [E]=21.6±0.85 μm, P/E=1.52±0.06, aperture area with 2 rows of 6−7 unequal-sized insulae, ornamentation of the insulae microreticulate with few scattered granules between muri (Fig. <xref ref-type="fig" rid="F3">3</xref>: A–B).</p><fig id="F3" position="float" orientation="portrait"><label>Figure 3.</label><caption><p>Pollen and seed morphology of <italic><tp:taxon-name><tp:taxon-name-part taxon-name-part-type="genus" reg="Justicia">Justicia</tp:taxon-name-part><tp:taxon-name-part taxon-name-part-type="species" reg="thailandica">thailandica</tp:taxon-name-part></tp:taxon-name></italic> under SEM <bold>A</bold> pollen grain in equatorial view <bold>B</bold> exine ornamentation of pollen grain <bold>C</bold> seed <bold>D</bold> seed testa.</p></caption><graphic xmlns:xlink="http://www.w3.org/1999/xlink" xlink:href="phytokeys-124-011-g003.jpg" position="float" orientation="portrait" xlink:type="simple" id="oo_307317.jpg"/></fig><p>Seeds of <italic><tp:taxon-name><tp:taxon-name-part taxon-name-part-type="genus" reg="Justicia">Justicia</tp:taxon-name-part><tp:taxon-name-part taxon-name-part-type="species" reg="thailandica">thailandica</tp:taxon-name-part></tp:taxon-name></italic> are compressed, somewhat heart-shaped or obovate, brown or yellowish-brown, 1.1−1.2 × 1−1.1 mm, testa densely tuberculate with conspicuous rounded or oblong tubercles, ornamentation of tubercles irregular polygonal (Fig. <xref ref-type="fig" rid="F3">3</xref>: C–D).</p><fig id="F4" position="float" orientation="portrait"><label>Figure 4.</label><caption><p>Distribution map of <italic><tp:taxon-name><tp:taxon-name-part taxon-name-part-type="genus" reg="Justicia">Justicia</tp:taxon-name-part><tp:taxon-name-part taxon-name-part-type="species" reg="thailandica">thailandica</tp:taxon-name-part></tp:taxon-name></italic> (black circle).</p></caption><graphic xmlns:xlink="http://www.w3.org/1999/xlink" xlink:href="phytokeys-124-011-g004.jpg" position="float" orientation="portrait" xlink:type="simple" id="oo_307318.jpg"/></fig><!--PageBreak  --></sec></tp:treatment-sec><ref-list><ref id="B11"><mixed-citation xmlns:xlink="http://www.w3.org/1999/xlink" xlink:type="simple"><institution xlink:type="simple">IUCN</institution> (<year>2017</year>) Guidelines for Using the IUCN Red List Categories and Criteria.version 13. Prepared by the Standards and Petitions Subcommittee of the IUCN Species Survival Commission. <ext-link xlink:type="simple" ext-link-type="uri" xlink:href="http://cmsdocs.s3.amazonaws.com/RedListGuidelines.pdf">http://cmsdocs.s3.amazonaws.com/RedListGuidelines.pdf</ext-link> [Accessed 8 February 2019]</mixed-citation></ref></ref-list></tp:taxon-treatment>
